# Supplementary material for: Unveiling the Phytochemical Diversity and Bioactivity of Astragalus melanophrurius: A First Report Integrating Experimental and In Silico Approaches
Source: Pharmaceuticals (Basel). 2025 Jan 15;18(1):103. doi: 10.3390/ph18010103 (PMC11768182; doi:10.3390/ph18010103)
Supplement: Supplementary file 1 [file pharmaceuticals-18-00103-s001.zip]

Archive with 1 entries (1 files):
- pharmaceuticals-3423107-supplementary.pdf
